# Supplementary material for: Unravelling the impact of aging on the human endothelial lncRNA transcriptome
Source: Front Genet. 2022 Oct 21;13:1035380. doi: 10.3389/fgene.2022.1035380 (PMC9634578; doi:10.3389/fgene.2022.1035380)
Supplement: Supplementary file 1 [file Table1.xlsx]

## Sheet: Sheet1
Supplemental Table S1. lncRNAs detected in young and aged human native endothelial cells
Ensembl gene	log2 fold change Aged/Young	Young_vs_Aged pvalue
A1BG-AS1	2.45463	4.53573e-18
A2M-AS1	-0.509823	0.15448
AATBC	1.15293	6.32225e-11
ABALON	1.00694	0.000443931
ABCA9-AS1	-0.676299	0.22226
ACAP2-IT1	-0.594242	0.096687
ACBD3-AS1	0.379377	0.368748
ACOXL-AS1	-2.55931	2.18376e-14
ACTN1-AS1	0.882514	0.191282
ACVR2B-AS1	-1.07319	3.84634e-05
ADAMTS9-AS1	-4.37085	2.9995e-48
ADAMTS9-AS2	-2.06456	1.42631e-06
ADAMTSL4-AS1	1.24289	0.0485703
ADAMTSL4-AS2	-0.287261	0.379665
ADCY6-DT	-0.646206	0.106271
ADD3-AS1	-0.425234	0.260144
ADGRL1-AS1	-0.465537	0.0020399
ADIPOQ-AS1	-1.74896	0.00353778
ADIRF-AS1	-0.262306	0.297122
ADNP-AS1	-1.05294	0.000265329
ADORA2A-AS1	-0.872423	0.103741
AFAP1-AS1	0.0188034	0.919362
AFDN-DT	-0.630192	0.00199026
AGAP1-IT1	0.26469	0.620353
AGAP2-AS1	-0.026776	0.735476
AKAP1-DT	-1.47312	1.87039e-07
ALDH1L1-AS1	-3.38218	3.84388e-09
ALG1L9P	-0.962022	0.011618
ALMS1-IT1	0.550933	0.180802
ALOX12-AS1	-0.284397	0.0095885
ANAPC1P2	-0.216144	0.595747
ANKRD10-IT1	-0.369088	0.00114572
APCDD1L-DT	-1.74777	0.0408219
APP-DT	-1.14018	0.00647876
APTR	0.102266	0.390152
ARAP1-AS1	0.400737	0.408033
ARAP1-AS2	0.158765	0.759302
ARF4-AS1	-0.475688	0.145262
ARFGEF1-DT	0.100386	0.658968
ARHGAP27P1-BPTFP1-KPNA2P3	0.115865	0.511741
ARHGAP28-AS1	0.517222	0.266443
ARHGAP29-AS1	1.52139	0.00500963
ARHGAP5-AS1	0.673039	0.00679319
ARHGEF26-AS1	-1.24153	0.0311869
ARHGEF2-AS2	0.159344	0.597461
ARHGEF35-AS1	0.111374	0.775192
ARIH2OS	-0.491162	0.116027
ARMCX3-AS1	-0.0911875	0.838772
ARMCX5-GPRASP2	-0.417053	0.00037995
ARNILA	-1.41671	0.0200619
ARRDC1-AS1	-0.0235753	0.732871
ARRDC3-AS1	-0.634328	0.0676985
ARSD-AS1	0.418007	0.350673
ASAP1-IT2	-0.468478	0.290084
ASB16-AS1	0.277363	0.00180251
ASH1L-AS1	-0.331678	0.268688
ASMTL-AS1	0.405116	0.141233
ATP1A1-AS1	-0.323027	0.015247
ATP2A1-AS1	0.449297	0.106012
ATP2B1-AS1	-0.803776	0.00148232
ATP2C2-AS1	-0.72507	0.0558252
ATP6V0D1-DT	-0.509667	0.0495867
ATP6V0E2-AS1	-0.235448	0.348018
ATP6V1B1-AS1	1.11817	0.0564777
ATXN1-AS1	-0.292818	0.272771
ATXN2-AS	0.69314	0.181632
B4GALT1-AS1	-0.774473	0.002775
BAALC-AS1	-1.01029	1.49713e-05
BACE1-AS	-0.36369	4.54594e-05
BACE2-IT1	-1.55034	0.00306791
BACH1-IT1	-0.436514	0.330715
BAIAP2-DT	-0.246077	0.00625166
BASP1-AS1	-0.0358193	0.98678
BCAN-AS1	0.769685	0.0417095
BCAR3-AS1	0.190228	0.739296
BCAR4	1.59978	0.00787961
BCDIN3D-AS1	-0.185938	0.678655
BCRP3	-1.31599	0.0295494
BDNF-AS	-2.24798	1.63932e-17
BET1-AS1	-0.639791	0.327645
BHLHE40-AS1	-2.02015	8.72415e-09
BISPR	0.188589	0.572694
BMPR1B-DT	-2.83013	3.39001e-06
BMS1P4	-0.0554005	0.839493
BNC2-AS1	-0.150731	0.534872
BOK-AS1	0.448493	0.31322
BOLA3-AS1	0.337257	0.00469781
BRWD1-AS2	-1.07271	0.0257966
BSG-AS1	0.609399	0.0431007
BTF3-DT	-0.786096	0.071214
BTG3-AS1	0.721805	0.0103163
BVES-AS1	-0.912058	0.00967026
BZW1-AS1	0.936661	0.0290716
C10orf55	1.84655	2.31449e-05
C10orf95-AS1	-0.511772	4.7519e-05
C15orf54	1.215	1.84876e-10
C16orf95-DT	0.165857	0.731667
C1orf21-DT	-0.566666	0.278223
C1orf220	-0.845281	0.00443013
C1orf229	0.108408	0.853425
C1RL-AS1	0.0145109	0.927653
C21orf62-AS1	-0.930069	0.00462651
C22orf24	-0.220293	0.593971
C22orf34	-0.136488	0.511004
C2CD4D-AS1	-0.495076	0.00108098
C2orf27A	0.336726	0.0185707
C2orf49-DT	-0.412933	0.00130021
C3orf35	-0.490446	0.100054
C3orf36	-2.0861	0.00187503
C5orf17	0.0853209	NA
C5orf66	0.5574	0.245638
C5orf67	-2.05299	0.000550079
C6orf47-AS1	0.432848	0.35857
C8orf37-AS1	-1.95711	0.000629202
C8orf44	-0.283251	0.074758
C9orf147	-0.0803947	0.891956
C9orf163	0.228313	0.499584
CACNA1C-AS1	-1.76898	0.0006111
CACNA1C-AS2	-2.31951	0.000570817
CACTIN-AS1	0.532846	0.0917697
CADM3-AS1	1.57684	0.0224938
CAHM	-0.0829493	0.729058
CAMTA1-DT	-1.50707	0.000281046
CAMTA2-AS1	0.623877	0.128539
CAPN10-DT	-0.116523	0.390309
CARD8-AS1	-0.153256	0.0575975
CASC11	0.564273	0.16321
CASC15	-0.0711848	0.696399
CASC18	-0.267564	0.548781
CASC2	-0.926951	0.00873401
CASC8	0.793073	0.0172328
CAVIN2-AS1	-0.704355	0.00261492
CBR3-AS1	0.253492	0.400451
CCAT2	-1.3185	0.124927
CCDC144NL-AS1	0.133147	0.804234
CCDC15-DT	-0.753504	0.0568665
CCDC183-AS1	-0.825787	0.00232247
CCDC18-AS1	-0.988086	1.29572e-06
CCDC28A-AS1	-1.2949	4.9983e-06
CCND2-AS1	-3.49755	2.67048e-24
CCNT2-AS1	-0.907291	0.00235852
CCNY-AS1	0.100782	0.646782
CCR5AS	0.938241	0.0759956
CD27-AS1	-0.170867	0.0114165
CD2AP-DT	-0.938165	0.0448774
CD2BP2-DT	0.0379914	0.891234
CD44-AS1	2.82895	3.20564e-07
CD81-AS1	-0.848633	0.0818151
CDC37L1-DT	-0.36116	0.150033
CDC42-AS1	-0.565113	0.212483
CDK6-AS1	-0.912816	0.0719641
CDKN2B-AS1	2.87597	2.53174e-26
CEACAM16-AS1	-0.212022	0.509329
CEBPA-DT	-0.307259	0.53529
CEBPB-AS1	-1.1514	0.000288888
CENATAC-DT	0.298759	0.293377
CEP83-DT	0.356409	0.266553
CERNA1	-0.967978	0.0218483
CEROX1	-0.652175	0.00665375
CERS6-AS1	-0.361475	0.682664
CFAP58-DT	0.725037	0.0588819
CFLAR-AS1	0.605181	0.156915
CH17-340M24.3	-0.123537	0.467712
CHASERR	-0.369428	8.8412e-06
CHKB-DT	0.287041	0.143366
CHROMR	-0.0521335	0.487839
CIRBP-AS1	0.696665	0.0250106
CKMT2-AS1	-0.635806	4.3062e-05
CLASP1-AS1	-0.392245	0.398914
CLCA4-AS1	-0.235178	0.202724
CLCA4-AS1	0.0912146	0.887306
CLDN10-AS1	-2.12975	2.01303e-09
CLLU1-AS1	1.61312	0.0507996
CLMAT3	-0.202483	0.754707
CNIH3-AS2	0.925293	0.1455
CNN3-DT	-0.598446	0.00633
CNNM3-DT	-1.14782	0.0234687
COA6-AS1	-0.539741	0.11642
COL4A2-AS1	1.63566	0.0114875
COLCA1	-0.415177	0.550292
COMETT	-0.611427	0.271151
COSMOC	0.733832	0.022168
COX10-AS1	-0.0578342	0.578445
CPB2-AS1	-0.892347	0.027783
CPNE8-AS1	0.649518	0.116167
CRIM1-DT	0.509109	0.00123813
CRNDE	-1.76132	1.48655e-06
CRTC3-AS1	-0.64751	0.161235
CRYZL2P-SEC16B	-0.5885	0.166898
CSE1L-AS1	0.440575	0.471399
CSGALNACT2-DT	1.00891	0.056743
CT66	-1.98861	0.00113066
CTB-178M22.2	-2.39749	2.62719e-05
CTBP1-AS	0.1704	0.625731
CTBP1-DT	-0.102872	0.406205
CTC-338M12.4	-0.357761	0.00108494
CYB561D2	-1.42894	0.00104509
CYLD-AS1	0.147838	0.840806
CYP1B1-AS1	-2.82789	2.53143e-05
CYP2U1-AS1	-0.850682	0.102656
CYP4A22-AS1	-0.434671	0.451081
CYP4F26P	3.49115	7.381e-06
CYP51A1-AS1	-0.526719	0.404652
CYTOR	0.179159	0.238786
CYYR1-AS1	-1.09525	0.06207
DAAM2-AS1	-1.59045	0.00020606
DANCR	-0.0603856	0.429797
DANT2	-0.402691	0.394451
DAP-DT	-0.206498	0.48246
DARS1-AS1	0.617894	0.102077
DBH-AS1	-2.14171	0.0187415
DCHS1-AS1	-0.0464259	0.892486
DCST1-AS1	0.561476	0.0206774
DCTN1-AS1	1.02048	0.0845614
DCTN6-DT	-0.389615	0.219653
DCXR-DT	-0.123564	0.794855
DDN-AS1	0.564544	0.11289
DDX11-AS1	-0.348216	0.32988
DDX19A-DT	-0.418598	0.284611
DDX59-AS1	-0.646078	0.305741
DEPDC1-AS1	0.259798	0.636844
DGCR11	0.294443	0.0650086
DGCR5	-0.539598	0.296023
DGUOK-AS1	1.08432	0.101963
DHRS4-AS1	-0.398022	5.76513e-06
DHRSX-IT1	-0.145821	0.801203
DIAPH2-AS1	1.6997	0.000247997
DICER1-AS1	-0.67015	0.0098933
DINOL	0.808836	0.200636
DIP2A-IT1	-0.719838	0.207653
DIP2C-AS1	1.34161	0.0169256
DIRC3	-1.72183	0.00166798
DIRC3-AS1	1.98341	0.00137289
DISC1FP1	-1.78211	0.000512124
DKFZP434A062	-0.374862	0.492189
DLEU1	0.0511525	0.739387
DLEU2	-0.806322	1.493e-05
DLEU2L	-0.707296	0.0150254
DLG5-AS1	0.0825314	0.8088
DLGAP1-AS1	0.426639	0.000281413
DLGAP1-AS2	0.417701	0.00164499
DLGAP4-AS1	0.13524	0.675059
DM1-AS	-0.653319	0.0364519
DNAAF3-AS1	0.505123	0.319069
DNAH10OS	-0.565811	0.0264128
DNAH17-AS1	-0.635774	0.198656
DNAJC27-AS1	-0.774183	0.0352134
DNAJC3-DT	-0.324782	0.0273246
DNAJC9-AS1	0.168112	0.39043
DNAJC9-AS1	0.368592	0.382504
DNM1P35	-1.20504	0.0250706
DNM3OS	0.149652	0.179273
DNMBP-AS1	0.773853	0.0030509
DOCK8-AS1	-0.157874	0.830482
DOCK9-DT	-0.90896	0.00320243
DPH6-DT	-1.91309	0.00013563
DPP4-DT	-1.40384	4.14137e-05
DPP9-AS1	0.502442	0.304275
DPY19L3-DT	-0.0930395	0.819994
DRAIC	-1.31703	0.00751016
DST-AS1	-1.07513	0.0964032
DUBR	0.823012	2.01036e-11
DUSP5-DT	1.26384	0.00018184
DYRK3-AS1	0.917369	0.0291297
EAF1-AS1	-0.571575	0.243432
EBLN3P	-0.0474665	0.283412
ECE1-AS1	0.338539	0.421833
ECI2-DT	-0.729965	0.0431338
EDIL3-DT	1.6713	3.58756e-05
EDRF1-DT	-0.832565	0.0175617
EFCAB13-DT	0.72891	0.175149
EGOT	1.18431	0.02954
EHD4-AS1	-0.767243	0.226171
EHMT2-AS1	-0.301022	0.478816
EIF1B-AS1	-0.45092	0.0134598
EIF2AK3-DT	0.150413	0.508801
EIF3J-DT	-0.643037	8.9079e-06
EIPR1-IT1	0.218697	0.661663
ELF3-AS1	0.811115	0.0574402
ELFN1-AS1	-0.206862	0.518071
ELN-AS1	-0.425413	0.385437
ELOA-AS1	-0.313174	0.113116
EMC1-AS1	-0.0746051	0.777305
EML2-AS1	-0.0103619	0.985002
EML4-AS1	-0.382887	0.46052
EMSLR	0.106041	0.786554
ENSG00000093100	-0.602727	0.0842849
ENSG00000167046	-0.510379	0.408222
ENSG00000167912	-0.465058	0.00289869
ENSG00000170161	-0.128828	0.604443
ENSG00000173862	-1.06267	0.0009706
ENSG00000174171	0.730199	0.0113285
ENSG00000176593	-1.29873	1.01221e-11
ENSG00000176868	0.0096872	0.952733
ENSG00000177738	-0.335342	1.76937e-05
ENSG00000177788	-0.772309	5.68786e-05
ENSG00000180458	-0.893362	0.0225029
ENSG00000183154	-1.37672	0.000615072
ENSG00000183308	-0.70931	0.145351
ENSG00000184441	-0.260167	0.0462784
ENSG00000185065	-0.338421	0.454098
ENSG00000186019	0.544071	0.00017348
ENSG00000187229	1.98182	8.08545e-06
ENSG00000187951	-0.110227	0.504452
ENSG00000189229	-0.505358	0.568192
ENSG00000189316	-0.380623	0.527884
ENSG00000196566	-0.200523	0.464887
ENSG00000197332	-0.99246	0.00424077
ENSG00000197813	-0.747133	0.00149134
ENSG00000198106	0.338348	0.597973
ENSG00000203279	-0.00754502	0.997592
ENSG00000203327	0.10976	0.777379
ENSG00000203392	-1.34683	1.93962e-08
ENSG00000203434	1.28593	0.111601
ENSG00000203635	1.17091	0.0364962
ENSG00000203644	-0.090044	0.438112
ENSG00000204055	-0.0378247	0.946251
ENSG00000204584	-0.389502	0.1128
ENSG00000204620	-0.218064	0.592187
ENSG00000204666	1.10467	0.0798521
ENSG00000204758	0.523737	0.120189
ENSG00000204850	-0.128506	0.782849
ENSG00000204876	-0.08119	0.897797
ENSG00000205041	-0.618868	0.0189389
ENSG00000205562	-0.0526286	0.775064
ENSG00000205740	-0.70452	0.0185549
ENSG00000205959	-1.17948	0.0304267
ENSG00000206028	-0.254667	0.740772
ENSG00000206567	-0.57285	0.0180995
ENSG00000207751	0.661347	0.264953
ENSG00000211683	-0.437342	0.478959
ENSG00000212978	0.0228234	0.797404
ENSG00000213062	0.260699	0.428292
ENSG00000213279	-0.232297	0.689504
ENSG00000213600	0.400075	0.416163
ENSG00000213963	0.332208	0.0722415
ENSG00000214248	1.01633	0.0750428
ENSG00000214559	0.158431	0.776334
ENSG00000214708	0.0907949	0.856332
ENSG00000214719	-0.0799086	0.763239
ENSG00000214770	-0.382462	0.401454
ENSG00000214870	-0.82896	0.00195477
ENSG00000214999	-1.9344	0.000695523
ENSG00000215014	0.0509568	0.773103
ENSG00000215022	0.0130186	0.938278
ENSG00000215068	-0.738003	6.49552e-15
ENSG00000215692	0.316639	0.605189
ENSG00000216895	-0.0512581	0.69852
ENSG00000217702	-0.573805	0.375855
ENSG00000219410	0.137022	0.68467
ENSG00000220256	-1.89306	0.00122071
ENSG00000222043	0.0152883	0.967616
ENSG00000223343	-0.121899	0.839302
ENSG00000223356	0.62236	0.324025
ENSG00000223393	-0.660093	0.166685
ENSG00000223478	-0.0701812	0.724251
ENSG00000223511	1.88859	0.0061205
ENSG00000223528	-0.763178	0.147037
ENSG00000223561	-1.67375	0.00126742
ENSG00000223642	-0.525678	0.329626
ENSG00000223653	0.000355722	0.98824
ENSG00000223697	-0.185308	0.662864
ENSG00000223711	-0.0971243	0.897625
ENSG00000223725	-1.31586	0.00603733
ENSG00000223774	-0.387529	0.495646
ENSG00000223813	-2.1288	0.000839676
ENSG00000223947	-0.518822	0.25387
ENSG00000223969	0.413968	0.301028
ENSG00000224046	-0.772194	0.0141176
ENSG00000224063	-1.11234	0.00244534
ENSG00000224066	0.112115	0.765337
ENSG00000224152	-1.0601	1.51851e-06
ENSG00000224307	-1.54046	0.0196897
ENSG00000224356	-0.176802	0.713037
ENSG00000224376	-0.591686	0.25239
ENSG00000224407	-0.399073	0.45583
ENSG00000224505	-1.02954	0.000166514
ENSG00000224536	-0.242463	0.298387
ENSG00000224621	-0.320332	0.499072
ENSG00000224635	1.33648	0.000730267
ENSG00000224715	0.136411	0.827644
ENSG00000224738	-0.460103	0.133636
ENSG00000224745	-1.10144	0.00805906
ENSG00000224789	-0.10238	0.887833
ENSG00000224790	-1.73729	3.43158e-10
ENSG00000224848	-1.71604	0.00142172
ENSG00000224888	0.545232	0.0948355
ENSG00000224905	-0.9158	0.0841848
ENSG00000224934	-0.522935	0.000132179
ENSG00000224945	1.28709	0.00504676
ENSG00000224950	-1.81088	3.20864e-09
ENSG00000224985	-0.26357	0.523771
ENSG00000224992	-0.766071	0.236926
ENSG00000225007	-0.553055	0.301362
ENSG00000225032	-0.0753232	0.70851
ENSG00000225075	1.23232	0.0517155
ENSG00000225092	-0.795939	0.0886994
ENSG00000225096	-0.67197	0.204098
ENSG00000225173	-0.428672	0.613293
ENSG00000225177	0.223111	0.0844243
ENSG00000225205	0.0207617	0.903745
ENSG00000225213	-0.163253	0.698659
ENSG00000225216	0.887248	0.036506
ENSG00000225218	0.901406	0.183135
ENSG00000225243	-1.43029	0.10637
ENSG00000225335	0.805706	0.00781619
ENSG00000225339	0.00658699	0.965554
ENSG00000225399	-0.0322581	0.959696
ENSG00000225407	0.00382052	0.976699
ENSG00000225450	-0.117038	0.762389
ENSG00000225472	-1.03432	0.00556896
ENSG00000225498	-0.756353	0.303876
ENSG00000225527	-0.370435	0.539882
ENSG00000225643	-0.213285	0.635055
ENSG00000225649	-0.685562	0.229294
ENSG00000225689	-1.74093	0.00334879
ENSG00000225721	0.000637379	0.987164
ENSG00000225751	-0.922335	0.207873
ENSG00000225792	-1.36421	5.46744e-07
ENSG00000225798	0.0377607	0.908466
ENSG00000225806	-0.90716	0.000954139
ENSG00000225850	-1.21653	0.00538639
ENSG00000225889	0.282856	0.33769
ENSG00000225938	0.683046	8.28816e-06
ENSG00000226007	-0.271851	0.610621
ENSG00000226026	-1.2885	0.0203201
ENSG00000226149	0.979197	0.000573762
ENSG00000226180	0.576401	0.0249332
ENSG00000226197	0.391739	0.478068
ENSG00000226239	0.0337944	0.917894
ENSG00000226252	-0.763145	0.0236935
ENSG00000226266	-0.0708897	0.798015
ENSG00000226310	-1.86249	0.00123522
ENSG00000226332	0.498605	0.0547764
ENSG00000226334	-0.591614	0.301666
ENSG00000226375	2.09155	0.000637051
ENSG00000226377	0.696175	0.230918
ENSG00000226380	0.918391	0.104719
ENSG00000226403	-2.41356	5.16777e-05
ENSG00000226445	-1.5306	1.19848e-09
ENSG00000226465	-1.0559	0.00571596
ENSG00000226471	-0.27993	0.3858
ENSG00000226526	0.75963	0.100852
ENSG00000226609	0.0761491	0.870895
ENSG00000226622	-2.12366	5.96171e-05
ENSG00000226659	0.144189	0.765654
ENSG00000226679	-0.478452	0.414088
ENSG00000226706	-0.00190554	0.995771
ENSG00000226754	-0.894871	0.0481199
ENSG00000226756	-0.596927	0.539036
ENSG00000226816	-1.38324	0.000113438
ENSG00000226824	0.369592	0.170956
ENSG00000226833	-1.12433	1.7912e-05
ENSG00000226849	0.0151864	0.928392
ENSG00000226853	-0.105759	0.802764
ENSG00000226871	0.723697	0.248715
ENSG00000226889	-0.771151	0.134192
ENSG00000226919	-0.449265	0.491403
ENSG00000226963	0.833103	0.099173
ENSG00000227076	-0.799506	0.00997264
ENSG00000227155	2.48259	NA
ENSG00000227189	-0.760716	0.155493
ENSG00000227210	-0.978993	0.00265116
ENSG00000227220	0.129029	0.64234
ENSG00000227252	-0.737188	0.00167002
ENSG00000227253	1.11026	0.0495208
ENSG00000227279	0.840627	0.235919
ENSG00000227338	0.920054	0.0281933
ENSG00000227355	-0.116154	0.805548
ENSG00000227359	0.796959	0.0112791
ENSG00000227388	-0.937066	0.121223
ENSG00000227481	-2.16063	0.001787
ENSG00000227482	0.888528	0.152993
ENSG00000227486	-1.37615	8.80403e-05
ENSG00000227542	0.685246	0.118401
ENSG00000227598	0.226429	0.665351
ENSG00000227627	0.0589128	0.856128
ENSG00000227678	0.467205	0.308754
ENSG00000227683	0.000547489	0.981602
ENSG00000227698	0.411762	0.442818
ENSG00000227704	-0.361693	0.326586
ENSG00000227741	0.27565	0.413602
ENSG00000227782	0.653226	0.0528473
ENSG00000227824	-3.02707	1.86004e-07
ENSG00000227885	-1.89633	2.15714e-12
ENSG00000227896	0.125002	0.600027
ENSG00000227946	-0.354952	0.0427484
ENSG00000227959	-0.420241	0.306698
ENSG00000227981	-1.09652	0.00916358
ENSG00000228010	-0.452341	0.355801
ENSG00000228021	-2.64355	1.8743e-07
ENSG00000228043	-1.31745	0.00694674
ENSG00000228079	-0.222391	0.611162
ENSG00000228084	-0.919599	0.0233991
ENSG00000228107	0.127599	0.766669
ENSG00000228137	0.45791	0.481752
ENSG00000228140	-0.0729117	0.880025
ENSG00000228150	0.106031	0.780894
ENSG00000228172	0.584362	0.138911
ENSG00000228192	-0.205476	0.27058
ENSG00000228201	-0.581596	0.219324
ENSG00000228274	0.587103	0.0333302
ENSG00000228302	-0.10414	0.841531
ENSG00000228318	3.00611	0.00053702
ENSG00000228363	-0.441149	0.175061
ENSG00000228395	-0.873317	0.00447605
ENSG00000228401	-0.460392	0.444326
ENSG00000228404	-0.454793	0.462278
ENSG00000228434	-0.0557914	0.897846
ENSG00000228436	-0.878162	1.79307e-06
ENSG00000228444	0.194761	0.732195
ENSG00000228484	-1.8369	0.000905407
ENSG00000228496	0.776981	0.220437
ENSG00000228506	-0.401829	0.0452491
ENSG00000228509	-0.735166	0.0336383
ENSG00000228527	0.393158	0.536182
ENSG00000228549	1.26759	0.00398824
ENSG00000228606	0.0999112	0.830123
ENSG00000228613	1.24408	0.0191728
ENSG00000228643	-0.138944	0.755546
ENSG00000228679	-2.0846	0.000226064
ENSG00000228793	-0.735868	0.0891448
ENSG00000228801	-0.751472	0.000348798
ENSG00000228830	-0.453653	0.188951
ENSG00000228843	-0.0272525	0.962141
ENSG00000228906	-0.0778183	0.816787
ENSG00000228919	-0.401449	0.457349
ENSG00000228925	0.758469	0.0207248
ENSG00000228933	0.0820063	0.867326
ENSG00000229021	-1.03795	0.0651329
ENSG00000229044	0.541462	0.343324
ENSG00000229109	-0.633221	0.0291476
ENSG00000229167	-0.713512	0.0487684
ENSG00000229178	0.134232	0.786999
ENSG00000229195	-1.4929	0.00717818
ENSG00000229299	0.0462858	0.954615
ENSG00000229308	-1.53668	0.334006
ENSG00000229321	-0.720717	0.025179
ENSG00000229334	0.170094	0.337808
ENSG00000229337	0.187197	0.675289
ENSG00000229368	-0.262752	0.429457
ENSG00000229422	-0.998752	0.0706514
ENSG00000229425	-1.57713	0.0138136
ENSG00000229498	-0.870536	0.186501
ENSG00000229618	-1.96285	0.00480762
ENSG00000229727	-1.72887	0.0129398
ENSG00000229728	-0.681248	0.133511
ENSG00000229751	1.15911	0.0469672
ENSG00000229771	-2.35446	1.23871e-06
ENSG00000229782	-1.41575	0.00137311
ENSG00000229852	-0.759421	7.64916e-05
ENSG00000229855	3.02073	0.000166041
ENSG00000229953	1.40866	2.81095e-05
ENSG00000230074	-0.394513	0.182816
ENSG00000230084	-0.854414	0.0146952
ENSG00000230149	0.210394	0.50078
ENSG00000230303	-2.17394	0.000205273
ENSG00000230309	-0.250047	0.627419
ENSG00000230325	0.0929461	0.815052
ENSG00000230333	-0.744463	0.171865
ENSG00000230387	0.306324	0.508301
ENSG00000230393	-1.19517	0.370722
ENSG00000230454	-1.23896	0.00450601
ENSG00000230479	0.871199	5.88966e-08
ENSG00000230490	-2.16899	0.000601467
ENSG00000230532	-0.236589	0.291228
ENSG00000230537	-1.88613	0.000825501
ENSG00000230551	-0.0897408	0.137893
ENSG00000230555	-0.050749	0.81681
ENSG00000230563	-1.52969	0.268802
ENSG00000230606	-0.801449	0.0696463
ENSG00000230615	0.667006	0.153186
ENSG00000230699	-0.319051	0.614632
ENSG00000230732	0.224381	0.571992
ENSG00000230733	0.672212	0.118703
ENSG00000230805	-0.239255	0.427633
ENSG00000230896	-0.270803	0.318728
ENSG00000231050	-0.418053	0.45568
ENSG00000231113	-0.365259	0.0701323
ENSG00000231119	0.457031	0.276632
ENSG00000231125	0.183476	0.645027
ENSG00000231170	-0.700828	0.130888
ENSG00000231187	-1.63667	2.84776e-06
ENSG00000231236	0.755401	0.315139
ENSG00000231252	-0.883771	0.0871444
ENSG00000231305	-1.29141	0.000701092
ENSG00000231336	-2.62204	5.07655e-05
ENSG00000231355	-0.696273	0.225822
ENSG00000231412	1.85326	NA
ENSG00000231424	-2.60923	0.000368853
ENSG00000231530	-0.416697	0.433644
ENSG00000231533	0.0757845	0.858898
ENSG00000231609	0.0239472	0.972481
ENSG00000231652	0.627772	0.017331
ENSG00000231760	-0.723125	0.141427
ENSG00000231769	-0.975752	0.094677
ENSG00000231829	-1.72751	0.00147847
ENSG00000231830	0.974816	0.238005
ENSG00000231856	-0.0416919	0.851244
ENSG00000231864	-0.87444	0.149771
ENSG00000231880	0.194975	0.599405
ENSG00000231951	1.93907	0.000430679
ENSG00000231970	0.739125	0.27275
ENSG00000232028	-0.269436	0.661325
ENSG00000232034	-0.760512	0.182711
ENSG00000232063	-0.442737	0.16548
ENSG00000232098	-0.182616	0.197367
ENSG00000232110	-2.23002	2.70113e-05
ENSG00000232124	0.734629	0.142156
ENSG00000232140	0.718288	0.129434
ENSG00000232220	0.500036	0.239215
ENSG00000232295	-1.01777	0.0162042
ENSG00000232335	0.830623	0.185173
ENSG00000232411	-1.57437	9.88017e-05
ENSG00000232412	-0.49401	0.339272
ENSG00000232533	0.296041	0.0241995
ENSG00000232545	-0.109201	0.788149
ENSG00000232581	0.485242	0.339418
ENSG00000232611	-0.209506	0.2267
ENSG00000232618	-1.412	9.52313e-05
ENSG00000232633	-2.17225	7.22597e-05
ENSG00000232638	-0.631381	0.106197
ENSG00000232640	0.670925	0.261768
ENSG00000232648	0.862718	0.0106107
ENSG00000232692	-0.0346254	0.983564
ENSG00000232721	0.967438	0.248053
ENSG00000232725	-0.362966	0.651442
ENSG00000232729	0.667317	0.216972
ENSG00000232748	0.82847	0.182658
ENSG00000232759	0.984832	6.74564e-07
ENSG00000232774	-1.54434	2.56325e-05
ENSG00000232807	0.216863	0.372118
ENSG00000232855	1.32723	NA
ENSG00000232884	-1.117	0.0579376
ENSG00000232934	-0.522099	0.0989138
ENSG00000232949	0.881045	0.00100432
ENSG00000233005	-1.57711	0.00646589
ENSG00000233017	-2.7075	0.000106911
ENSG00000233060	1.31786	0.0679967
ENSG00000233144	-0.0636362	0.898626
ENSG00000233175	0.755245	0.28409
ENSG00000233178	-0.851783	0.0175856
ENSG00000233184	-0.0673735	0.678229
ENSG00000233223	-0.861831	3.51911e-05
ENSG00000233230	-0.191082	0.577825
ENSG00000233251	-0.360469	0.0510741
ENSG00000233351	0.954942	0.0638834
ENSG00000233461	0.298141	0.058279
ENSG00000233539	-1.64567	0.0162456
ENSG00000233547	0.273589	0.603333
ENSG00000233569	-1.52487	0.0750015
ENSG00000233611	0.975664	0.00786584
ENSG00000233654	-1.24822	0.00438636
ENSG00000233760	-1.5537	0.00764671
ENSG00000233775	-0.467356	0.420484
ENSG00000233799	-0.367971	0.424047
ENSG00000233818	0.780284	7.85355e-07
ENSG00000233849	0.731623	0.0798145
ENSG00000233967	-1.4101	8.59285e-05
ENSG00000234055	0.418622	0.524851
ENSG00000234072	-0.099849	0.524283
ENSG00000234129	-1.16655	0.00547105
ENSG00000234134	0.223689	0.694791
ENSG00000234147	-0.0454067	0.923517
ENSG00000234156	-4.24474	2.60569e-08
ENSG00000234160	0.0499058	0.795478
ENSG00000234286	-0.508723	0.291657
ENSG00000234389	-1.30242	0.0217729
ENSG00000234405	0.636779	0.0463143
ENSG00000234432	0.875316	0.0718555
ENSG00000234553	-1.46984	0.0130499
ENSG00000234584	0.0418317	0.96382
ENSG00000234626	0.986716	0.185547
ENSG00000234694	0.333236	0.515066
ENSG00000234699	0.431429	0.433623
ENSG00000234740	-0.943916	0.00570103
ENSG00000234818	0.503291	0.16273
ENSG00000234869	-1.55567	0.000174724
ENSG00000234917	-0.196773	0.634513
ENSG00000234936	-0.826011	0.0733638
ENSG00000234961	0.0589522	0.535705
ENSG00000234998	-0.20849	0.674991
ENSG00000235027	0.0696721	0.81881
ENSG00000235078	-0.395675	0.170577
ENSG00000235100	0.273444	0.586805
ENSG00000235111	-0.27262	0.530892
ENSG00000235151	-0.934966	0.100182
ENSG00000235159	-0.600768	0.219814
ENSG00000235209	-1.07041	0.0526365
ENSG00000235236	0.459642	0.405146
ENSG00000235237	-0.438241	0.328122
ENSG00000235298	-0.0238323	0.966114
ENSG00000235381	-0.30224	0.178331
ENSG00000235495	-1.40482	0.0217199
ENSG00000235522	-0.0602011	0.882786
ENSG00000235530	0.124351	0.679316
ENSG00000235560	-0.249773	0.243344
ENSG00000235609	-1.40326	9.76439e-05
ENSG00000235726	0.307853	0.606968
ENSG00000235749	-2.65963	3.31389e-06
ENSG00000235795	-0.544859	0.438768
ENSG00000235852	0.010538	0.958416
ENSG00000235888	1.32372	1.74592e-06
ENSG00000235978	-0.417814	0.294691
ENSG00000236021	-0.258997	0.622376
ENSG00000236069	-1.80873	0.00509045
ENSG00000236098	1.3982	7.21298e-05
ENSG00000236137	-0.878959	0.0918626
ENSG00000236166	-1.95234	0.000111821
ENSG00000236194	-1.06543	0.0468854
ENSG00000236209	-1.83805	0.0270441
ENSG00000236213	-0.709312	0.17754
ENSG00000236255	0.0410302	0.845397
ENSG00000236263	-0.0820618	0.86242
ENSG00000236266	-0.218173	0.774234
ENSG00000236304	-0.277266	0.528087
ENSG00000236364	0.149535	0.736976
ENSG00000236393	1.002	0.0661074
ENSG00000236452	-0.423201	0.537974
ENSG00000236453	1.4489	0.0197543
ENSG00000236472	0.151508	0.692243
ENSG00000236498	1.37692	0.0474029
ENSG00000236526	-0.710444	0.0848847
ENSG00000236528	-0.606173	0.317679
ENSG00000236529	-1.13303	0.0227251
ENSG00000236617	0.0361991	0.960222
ENSG00000236641	-0.536422	0.458389
ENSG00000236662	-0.253196	0.501862
ENSG00000236723	-0.16012	0.585446
ENSG00000236740	-2.22122	7.94623e-05
ENSG00000236754	0.542448	0.337814
ENSG00000236772	0.355784	0.42963
ENSG00000236841	-0.736989	0.346573
ENSG00000236842	-0.211933	0.67236
ENSG00000236924	0.14076	0.773706
ENSG00000236986	-0.224043	0.679765
ENSG00000237017	0.351096	0.19559
ENSG00000237126	0.652676	0.242473
ENSG00000237234	0.4252	0.221302
ENSG00000237301	-0.406002	0.653278
ENSG00000237356	-2.41774	9.4238e-07
ENSG00000237357	-0.0119159	0.959805
ENSG00000237371	-0.715454	0.013523
ENSG00000237529	-0.218643	0.581127
ENSG00000237596	-0.108835	0.799418
ENSG00000237614	0.582382	0.423259
ENSG00000237640	-1.45269	0.00075162
ENSG00000237753	-0.90118	4.52868e-07
ENSG00000237773	-0.757034	0.00876587
ENSG00000237798	0.548835	0.426832
ENSG00000237807	-0.229909	0.587402
ENSG00000237813	-1.00463	0.0379441
ENSG00000237852	-0.107729	0.869475
ENSG00000237863	-1.42718	0.00913579
ENSG00000237870	0.338466	0.174818
ENSG00000237899	-0.246031	0.687147
ENSG00000237950	-0.305732	0.290469
ENSG00000238005	-0.0319601	0.951725
ENSG00000238009	-1.00245	0.424454
ENSG00000238018	0.180078	0.51335
ENSG00000238035	-0.0183315	0.957204
ENSG00000238039	-0.306828	0.55157
ENSG00000238043	-0.991074	0.122545
ENSG00000238045	0.0969976	0.414993
ENSG00000238058	0.141284	0.521988
ENSG00000238142	-0.245918	0.202527
ENSG00000238258	0.454666	0.026163
ENSG00000238260	-0.387287	0.294037
ENSG00000238287	-0.0310992	0.939499
ENSG00000238290	-1.47415	0.0049536
ENSG00000239268	-3.16275	1.75701e-08
ENSG00000239407	-0.839582	7.14603e-06
ENSG00000239415	0.6309	0.206154
ENSG00000239665	-0.707537	7.25451e-12
ENSG00000239791	0.31225	0.560066
ENSG00000239828	-1.64814	0.00276346
ENSG00000240057	-1.21314	1.73014e-06
ENSG00000240207	-0.105533	0.66575
ENSG00000240219	-2.48456	2.25137e-07
ENSG00000240240	0.0715664	0.940992
ENSG00000240291	-1.23031	0.00111041
ENSG00000240401	-1.41261	6.97352e-05
ENSG00000240497	1.26426	0.0239335
ENSG00000240591	-0.620983	0.129872
ENSG00000240710	-1.3753	0.0116564
ENSG00000240731	0.319888	0.184604
ENSG00000240859	-0.872981	0.0112774
ENSG00000241269	0.584766	0.231288
ENSG00000241357	0.936105	0.0106268
ENSG00000241520	-0.831662	0.171742
ENSG00000241525	-0.957214	0.0825096
ENSG00000241679	1.06019	0.0203443
ENSG00000241764	-0.15977	0.354623
ENSG00000241770	0.00893435	0.979961
ENSG00000242021	1.0107	0.0622725
ENSG00000242396	-1.36974	0.0157045
ENSG00000242474	-0.682647	0.000338845
ENSG00000242539	0.294047	0.452654
ENSG00000242578	-0.539949	0.310808
ENSG00000242588	-0.352691	0.134939
ENSG00000242622	0.208988	0.257089
ENSG00000242628	-0.745035	0.140752
ENSG00000242798	0.44616	0.246492
ENSG00000242828	0.906495	0.369218
ENSG00000242861	-0.388963	0.118275
ENSG00000243107	0.247345	0.596062
ENSG00000243155	0.255173	0.323173
ENSG00000243176	-0.550457	0.000700545
ENSG00000243224	1.34526	0.0065719
ENSG00000243243	1.73043	1.676e-14
ENSG00000243797	-1.97971	2.68769e-07
ENSG00000243960	-0.258328	0.582742
ENSG00000244055	-1.22188	3.74674e-16
ENSG00000244151	0.242207	0.432516
ENSG00000244184	0.347601	0.40583
ENSG00000244349	-0.0608888	0.898334
ENSG00000244380	0.0203036	0.970408
ENSG00000244459	0.211167	0.310394
ENSG00000244491	0.0740706	0.877106
ENSG00000244513	-0.467595	0.0423079
ENSG00000244701	-0.163533	0.354392
ENSG00000244733	-1.00557	0.423334
ENSG00000245025	-0.144309	0.502931
ENSG00000245156	0.295953	0.267797
ENSG00000245213	-0.515341	0.00257179
ENSG00000245281	-0.48157	0.270186
ENSG00000245317	-0.731798	0.00255529
ENSG00000245385	-0.348485	0.585269
ENSG00000245498	-0.489242	0.0471839
ENSG00000245552	-0.229141	0.427722
ENSG00000245651	-1.17187	0.0569873
ENSG00000245748	-0.0149298	0.995421
ENSG00000245768	-1.21574	0.00501377
ENSG00000245904	-1.28313	0.000109951
ENSG00000245970	0.189347	0.285037
ENSG00000245975	0.201154	0.768047
ENSG00000246089	0.0621983	0.656876
ENSG00000246090	-1.26462	0.000493596
ENSG00000246130	0.147777	0.76461
ENSG00000246214	-0.445635	0.213634
ENSG00000246225	-2.60366	2.09186e-11
ENSG00000246283	-0.980499	0.0473531
ENSG00000246308	-1.16372	0.000217846
ENSG00000246323	-0.175555	0.757008
ENSG00000246331	-0.987203	0.0856883
ENSG00000246582	0.588063	5.04936e-05
ENSG00000246777	-0.31518	0.5431
ENSG00000246792	-0.0515005	0.922798
ENSG00000246889	0.0560294	0.823214
ENSG00000246982	-1.50508	4.36121e-05
ENSG00000247033	-0.453845	0.397746
ENSG00000247049	-0.096288	0.809055
ENSG00000247121	-0.564439	0.0108326
ENSG00000247134	0.0788923	0.873788
ENSG00000247137	-0.0891079	0.696571
ENSG00000247199	-1.97078	5.47506e-14
ENSG00000247228	-0.517155	0.229282
ENSG00000247287	-0.0914182	0.55296
ENSG00000247324	-0.38763	0.472134
ENSG00000247679	0.0238156	0.841176
ENSG00000247728	0.143684	0.758856
ENSG00000247735	0.0278652	0.912238
ENSG00000247765	-0.999423	0.129719
ENSG00000247796	0.150462	0.350073
ENSG00000247853	-0.0315257	0.916324
ENSG00000247877	-1.30974	0.0135513
ENSG00000247903	0.939914	0.066989
ENSG00000247934	-0.462479	0.0160346
ENSG00000247970	-1.0161	0.0207052
ENSG00000248015	0.0551258	0.786874
ENSG00000248127	-1.73127	0.0406386
ENSG00000248138	-0.538125	0.106355
ENSG00000248161	-0.0978423	0.750178
ENSG00000248187	1.07284	0.0263323
ENSG00000248240	-0.319837	0.580677
ENSG00000248367	-0.0268272	0.942412
ENSG00000248458	-1.08236	0.059554
ENSG00000248468	-1.00241	0.00176695
ENSG00000248514	-0.331683	0.558915
ENSG00000248538	0.400618	0.350497
ENSG00000248636	-1.72881	0.000234128
ENSG00000248664	-0.200238	0.699271
ENSG00000248714	0.283195	0.400778
ENSG00000248719	1.24813	0.13686
ENSG00000248734	-0.0108306	0.980131
ENSG00000248774	0.352972	0.491617
ENSG00000248896	-1.37626	0.00145907
ENSG00000248898	-0.425787	0.459347
ENSG00000248932	-3.35656	4.75135e-37
ENSG00000248936	0.275644	0.569438
ENSG00000249042	-0.135562	0.295605
ENSG00000249180	0.328338	0.465569
ENSG00000249249	-1.25882	0.00146297
ENSG00000249258	-0.450565	0.362613
ENSG00000249328	0.399127	0.282633
ENSG00000249456	-0.120555	0.824552
ENSG00000249476	-0.504795	0.140877
ENSG00000249494	-1.6449	0.00635289
ENSG00000249502	-0.825201	0.165075
ENSG00000249572	-0.340154	0.280189
ENSG00000249574	-0.657229	0.0885791
ENSG00000249592	-0.308959	0.0259552
ENSG00000249602	-0.121788	0.663715
ENSG00000249631	-0.0850601	0.792463
ENSG00000249635	-1.19575	0.027044
ENSG00000249637	-0.268657	0.359501
ENSG00000249664	-0.479328	0.447369
ENSG00000249679	-0.600194	0.146631
ENSG00000249684	0.53688	0.11322
ENSG00000249685	0.177519	0.638426
ENSG00000249790	-1.06502	0.14141
ENSG00000249899	-0.965156	0.0612247
ENSG00000249971	1.3841	0.0244568
ENSG00000250012	-1.52904	1.54396e-05
ENSG00000250073	0.389832	0.0935851
ENSG00000250075	-2.11458	8.43362e-08
ENSG00000250081	0.895383	0.173535
ENSG00000250131	-2.07035	2.56588e-06
ENSG00000250132	-0.372749	0.111566
ENSG00000250159	-0.448185	0.16268
ENSG00000250186	0.592731	0.0398983
ENSG00000250220	-0.894895	0.0834975
ENSG00000250222	0.127109	0.675291
ENSG00000250234	0.478227	0.299024
ENSG00000250240	0.715058	0.138609
ENSG00000250241	-0.278543	0.476037
ENSG00000250280	0.355569	0.586616
ENSG00000250326	-0.906055	0.0201055
ENSG00000250362	-0.121366	0.877666
ENSG00000250365	-0.61015	0.307333
ENSG00000250397	-0.961556	0.015609
ENSG00000250410	-0.951807	0.0381243
ENSG00000250453	-0.678241	0.415404
ENSG00000250519	0.200656	0.520598
ENSG00000250538	-1.567	0.0151771
ENSG00000250608	-0.69571	0.0292176
ENSG00000250616	-0.355059	0.275095
ENSG00000250714	0.977396	0.0569986
ENSG00000250748	0.759383	0.249495
ENSG00000250764	-0.056262	0.913959
ENSG00000250790	-0.669801	0.0552399
ENSG00000250838	0.438347	0.50309
ENSG00000250899	0.064287	0.31598
ENSG00000250909	0.391663	0.477636
ENSG00000250934	-0.707623	0.0903404
ENSG00000250938	-1.41653	0.0144806
ENSG00000250948	0.660571	0.171821
ENSG00000250950	0.0608753	0.95027
ENSG00000250961	1.34469	6.78312e-05
ENSG00000250999	-0.0112293	0.979659
ENSG00000251002	-1.37279	0.0187343
ENSG00000251023	-0.357463	0.349794
ENSG00000251095	-1.86552	1.49652e-13
ENSG00000251131	-1.78964	3.20686e-14
ENSG00000251136	-0.649337	4.1913e-05
ENSG00000251143	-0.302032	0.03392
ENSG00000251152	-1.11123	0.0680532
ENSG00000251161	0.323258	0.341545
ENSG00000251168	0.912428	0.458978
ENSG00000251187	-0.851169	0.0964772
ENSG00000251194	1.35344	0.103784
ENSG00000251257	0.999929	0.000112911
ENSG00000251314	1.73603	1.78973e-05
ENSG00000251364	-3.60356	2.34574e-16
ENSG00000251393	0.889758	0.113352
ENSG00000251417	-1.5063	4.4702e-05
ENSG00000251555	-0.904412	0.104701
ENSG00000251600	-1.61554	5.02194e-05
ENSG00000251602	-0.209657	0.234959
ENSG00000251615	-1.92225	5.29602e-15
ENSG00000251661	-0.996992	0.00526167
ENSG00000251867	-0.746371	2.09502e-06
ENSG00000252690	0.107574	0.487755
ENSG00000253102	0.677921	0.0383078
ENSG00000253106	-0.581004	0.00169367
ENSG00000253133	0.321372	0.468148
ENSG00000253177	-0.499231	0.309882
ENSG00000253190	0.804032	0.317122
ENSG00000253194	-1.67577	0.00416222
ENSG00000253200	-0.533695	4.90718e-06
ENSG00000253210	0.216516	0.251501
ENSG00000253227	1.29015	0.0504188
ENSG00000253284	0.039957	0.962979
ENSG00000253307	0.29633	0.61796
ENSG00000253347	-0.581233	0.131323
ENSG00000253356	0.56257	0.14299
ENSG00000253390	0.141013	0.797372
ENSG00000253392	-0.430505	0.112861
ENSG00000253404	-0.662434	0.229388
ENSG00000253476	0.315713	0.238399
ENSG00000253477	1.42873	0.013147
ENSG00000253500	1.43702	0.119507
ENSG00000253508	-0.217728	0.746817
ENSG00000253553	-2.69127	1.97189e-07
ENSG00000253582	0.0846274	0.86643
ENSG00000253616	0.404603	0.242988
ENSG00000253633	1.21037	0.019509
ENSG00000253636	-0.511419	0.0590362
ENSG00000253688	-1.00436	0.0561108
ENSG00000253704	-0.843687	0.0226237
ENSG00000253730	-0.088911	0.879784
ENSG00000253736	-0.451612	0.297423
ENSG00000253744	0.198071	0.728747
ENSG00000253764	-2.90471	4.38492e-06
ENSG00000253806	-0.15149	0.777433
ENSG00000253837	0.983236	0.000177674
ENSG00000253853	-1.57545	0.00767955
ENSG00000253854	-0.139032	0.821299
ENSG00000253865	0.214453	0.688221
ENSG00000253875	-0.433922	0.487289
ENSG00000253878	1.15009	0.00181459
ENSG00000253967	-2.05243	0.000307257
ENSG00000253982	0.0379802	0.816143
ENSG00000254027	0.75389	0.0075105
ENSG00000254035	-2.34442	1.98028e-07
ENSG00000254139	-2.13958	0.00018745
ENSG00000254165	-0.143141	0.740989
ENSG00000254180	-1.16645	0.0288521
ENSG00000254207	0.0637204	0.947176
ENSG00000254224	0.737931	0.0999901
ENSG00000254230	0.371144	0.373546
ENSG00000254231	-0.84388	0.0174631
ENSG00000254288	-0.1474	0.784341
ENSG00000254319	-4.36642	8.0314e-17
ENSG00000254340	-0.427985	0.407668
ENSG00000254343	-3.15364	8.31429e-09
ENSG00000254362	-0.778456	0.281455
ENSG00000254363	-0.961875	0.0399178
ENSG00000254400	-0.331504	0.494476
ENSG00000254409	0.278025	0.531949
ENSG00000254419	-0.50842	0.254856
ENSG00000254429	0.449744	0.311591
ENSG00000254452	0.0675877	0.903578
ENSG00000254459	0.127078	0.805152
ENSG00000254467	-1.09406	0.201205
ENSG00000254473	-0.553701	0.000981266
ENSG00000254477	-0.659032	0.024224
ENSG00000254501	0.197975	0.68221
ENSG00000254528	-1.77486	0.00157345
ENSG00000254551	0.785238	0.212479
ENSG00000254554	0.253012	0.605806
ENSG00000254568	1.01571	0.00743557
ENSG00000254577	-0.146706	0.792015
ENSG00000254602	-0.767528	0.0320848
ENSG00000254614	-0.121687	0.777367
ENSG00000254620	-3.26468	3.56858e-06
ENSG00000254639	0.372401	0.401086
ENSG00000254662	0.215955	0.387381
ENSG00000254665	0.315315	0.522954
ENSG00000254676	-0.0395094	0.900031
ENSG00000254682	-0.154346	0.430545
ENSG00000254694	-0.0020997	0.992992
ENSG00000254718	-0.42289	0.420196
ENSG00000254721	0.804755	0.0237986
ENSG00000254731	-0.374722	0.482603
ENSG00000254739	-1.85853	0.000647735
ENSG00000254810	-0.53212	0.0779215
ENSG00000254821	-0.0536186	0.913755
ENSG00000254837	-0.907666	0.000178258
ENSG00000254854	-0.188943	0.710932
ENSG00000254855	1.15016	0.0155546
ENSG00000254859	-1.63452	0.00412381
ENSG00000254873	0.425374	0.211006
ENSG00000254887	1.99298	5.55215e-05
ENSG00000254905	-0.482212	0.455558
ENSG00000254907	0.904978	0.149247
ENSG00000254910	-0.925439	0.0338933
ENSG00000254936	0.28054	0.682931
ENSG00000254943	0.515058	0.197746
ENSG00000254966	-1.94485	3.19417e-15
ENSG00000254975	-0.688146	0.0853674
ENSG00000254991	1.29752	0.0812426
ENSG00000255031	-0.0562698	0.772919
ENSG00000255045	0.218936	0.64508
ENSG00000255046	-0.804994	0.178484
ENSG00000255050	0.351484	0.589268
ENSG00000255062	-0.340395	0.406937
ENSG00000255100	-0.0766637	0.864495
ENSG00000255108	-0.11682	0.735696
ENSG00000255114	0.186847	0.684161
ENSG00000255118	0.314266	0.519883
ENSG00000255135	-0.240087	0.0741158
ENSG00000255139	0.0277326	0.963508
ENSG00000255142	0.301464	0.28297
ENSG00000255165	-0.968634	0.0861237
ENSG00000255176	0.588778	0.0914584
ENSG00000255182	-0.648686	0.0368655
ENSG00000255197	-2.5095	2.39257e-26
ENSG00000255202	0.426694	0.428913
ENSG00000255224	-0.34424	0.253226
ENSG00000255236	-0.326675	0.587592
ENSG00000255240	-2.80326	1.22453e-10
ENSG00000255250	-1.15764	0.0332646
ENSG00000255252	0.575138	0.151434
ENSG00000255284	0.120468	0.512001
ENSG00000255306	-0.126036	0.859315
ENSG00000255310	0.0413735	0.845711
ENSG00000255326	-0.055044	0.86673
ENSG00000255328	-0.642543	0.149289
ENSG00000255334	-0.987677	0.0329561
ENSG00000255337	-1.14737	0.00293854
ENSG00000255366	-2.5468	3.82653e-05
ENSG00000255389	-1.87958	0.000231688
ENSG00000255410	-0.732606	0.00506121
ENSG00000255435	-0.508712	0.0555014
ENSG00000255438	1.46156	0.000220009
ENSG00000255449	-0.227368	0.716874
ENSG00000255458	-0.123253	0.726257
ENSG00000255462	-0.589884	0.183973
ENSG00000255468	-0.963704	3.20701e-05
ENSG00000255471	0.0325067	0.77853
ENSG00000255479	0.0872954	0.860206
ENSG00000255487	0.0294453	0.961395
ENSG00000255491	1.28159	0.012176
ENSG00000255495	-0.771931	0.37012
ENSG00000255498	-0.112276	0.86441
ENSG00000255517	-0.430672	0.0170781
ENSG00000255537	0.0486282	0.957513
ENSG00000255621	-1.69166	5.8227e-06
ENSG00000255655	-0.00826866	0.962381
ENSG00000255670	-1.3613	0.0677561
ENSG00000255680	0.178002	0.730817
ENSG00000255775	0.52286	0.0736357
ENSG00000255811	-1.46253	0.0320024
ENSG00000255856	0.240991	0.484935
ENSG00000255893	-1.33298	0.0433164
ENSG00000255910	-1.28559	0.0240951
ENSG00000255959	0.436857	0.252405
ENSG00000255966	0.262992	0.632138
ENSG00000255992	0.578402	0.199995
ENSG00000256006	0.100173	0.85397
ENSG00000256013	-1.36934	0.0136255
ENSG00000256034	0.0966995	0.672
ENSG00000256083	0.647963	0.208684
ENSG00000256116	-0.699465	0.125861
ENSG00000256139	-2.42675	1.00856e-08
ENSG00000256152	-0.687656	0.0563999
ENSG00000256299	0.2314	0.715033
ENSG00000256325	1.74685	0.00246671
ENSG00000256341	-0.0330588	0.947024
ENSG00000256364	0.335932	0.542546
ENSG00000256427	-2.6361	1.17235e-07
ENSG00000256433	-0.00975051	0.962037
ENSG00000256443	-1.03888	0.0747892
ENSG00000256448	0.919675	0.0419531
ENSG00000256513	-0.951723	0.0868671
ENSG00000256540	-0.397887	0.609539
ENSG00000256546	1.04367	1.18936e-07
ENSG00000256690	0.588311	0.0767255
ENSG00000256694	-0.0376427	0.976748
ENSG00000256802	0.755121	7.93128e-06
ENSG00000256879	-1.12682	0.10102
ENSG00000256928	0.467982	0.345098
ENSG00000256967	-0.589211	0.197113
ENSG00000256973	-0.833746	0.000144243
ENSG00000257027	-0.344885	0.135203
ENSG00000257038	-0.0570014	0.853039
ENSG00000257052	-0.683734	0.137677
ENSG00000257058	0.295052	0.528252
ENSG00000257086	0.677161	0.00334303
ENSG00000257176	-1.06042	0.000107067
ENSG00000257178	-0.0902873	0.758793
ENSG00000257181	1.49525	0.033029
ENSG00000257225	-0.0884487	0.749795
ENSG00000257252	-0.425274	0.429417
ENSG00000257261	-1.16673	2.25924e-08
ENSG00000257270	0.344381	0.481012
ENSG00000257285	-0.920081	0.107185
ENSG00000257298	0.324072	0.364659
ENSG00000257303	0.047776	0.756493
ENSG00000257322	-0.707394	0.182647
ENSG00000257327	-0.519399	0.407724
ENSG00000257337	-0.724265	8.52553e-09
ENSG00000257342	0.126139	0.684248
ENSG00000257346	0.14046	0.806908
ENSG00000257354	0.216953	0.0562525
ENSG00000257359	-0.300476	0.451853
ENSG00000257386	0.225994	0.676905
ENSG00000257431	-3.12072	6.72647e-09
ENSG00000257433	-0.280561	0.315926
ENSG00000257443	-1.54514	0.00944344
ENSG00000257452	1.2501	0.0390314
ENSG00000257453	1.65752	2.23436e-06
ENSG00000257475	-0.0612574	0.912186
ENSG00000257497	-0.49869	0.122897
ENSG00000257509	0.276793	0.487729
ENSG00000257550	0.300884	0.48985
ENSG00000257553	0.659938	0.0167268
ENSG00000257607	-0.833195	0.0581994
ENSG00000257663	0.0953237	0.817311
ENSG00000257681	-1.43693	0.000489671
ENSG00000257732	1.00309	0.339302
ENSG00000257735	-2.12183	0.000219285
ENSG00000257761	1.47387	0.0563638
ENSG00000257809	0.528014	0.118133
ENSG00000257849	1.13263	0.0531405
ENSG00000257894	-0.487692	0.388398
ENSG00000257953	0.705808	0.160285
ENSG00000258017	0.391347	0.0162483
ENSG00000258048	0.564242	0.23635
ENSG00000258056	0.141773	0.235813
ENSG00000258077	0.813573	0.42986
ENSG00000258082	0.735387	0.179697
ENSG00000258086	0.343357	0.476441
ENSG00000258092	-0.526658	0.313926
ENSG00000258101	-0.389778	0.177435
ENSG00000258136	0.89251	0.0738886
ENSG00000258137	-0.30897	0.321951
ENSG00000258168	-0.458431	0.32907
ENSG00000258170	-2.36069	1.51667e-05
ENSG00000258177	0.0404266	0.900579
ENSG00000258181	-0.496186	0.397375
ENSG00000258210	0.858169	0.102345
ENSG00000258232	0.363582	0.137007
ENSG00000258302	-1.89301	1.74855e-05
ENSG00000258317	-0.0454913	0.930414
ENSG00000258345	-0.502974	0.438571
ENSG00000258365	-0.328665	0.533341
ENSG00000258376	-0.119756	0.210161
ENSG00000258377	0.625334	0.0251002
ENSG00000258414	-0.909095	0.0981173
ENSG00000258424	0.811697	0.0261628
ENSG00000258425	0.425513	0.385813
ENSG00000258430	0.565046	0.188749
ENSG00000258450	0.436762	0.350731
ENSG00000258454	-1.28131	0.134427
ENSG00000258457	0.854327	0.0532108
ENSG00000258458	-0.178848	0.635957
ENSG00000258471	-1.11573	0.061041
ENSG00000258489	-2.65487	7.91131e-07
ENSG00000258504	0.0251127	0.966148
ENSG00000258526	-0.878921	0.00193268
ENSG00000258554	1.24619	0.0127337
ENSG00000258559	-0.337847	0.0990346
ENSG00000258561	-1.38875	7.13634e-06
ENSG00000258569	-0.122749	0.754691
ENSG00000258572	-1.42669	0.00163811
ENSG00000258603	-0.36964	0.429298
ENSG00000258623	-0.364833	0.609133
ENSG00000258634	-0.305888	5.9216e-06
ENSG00000258636	-3.06546	0.000255639
ENSG00000258646	0.144884	0.741198
ENSG00000258666	0.702438	0.192558
ENSG00000258682	0.203933	0.614615
ENSG00000258696	-1.68229	0.0102788
ENSG00000258702	-1.29792	0.0287326
ENSG00000258711	-1.38158	0.0315642
ENSG00000258727	-0.575324	1.94061e-05
ENSG00000258738	0.118278	0.265072
ENSG00000258744	-0.286767	0.235738
ENSG00000258748	-0.464158	0.431198
ENSG00000258768	-0.208784	0.243826
ENSG00000258789	-0.275323	0.381336
ENSG00000258811	-0.716099	0.175367
ENSG00000258813	-0.362297	0.34083
ENSG00000258824	-0.507501	0.260944
ENSG00000258857	-0.272649	0.632436
ENSG00000258875	-0.861707	0.127925
ENSG00000258904	-0.335691	0.417107
ENSG00000258908	0.638949	0.151348
ENSG00000258938	0.326647	0.371245
ENSG00000258940	0.030012	0.905019
ENSG00000258944	0.299538	0.417598
ENSG00000258945	-0.133137	0.822579
ENSG00000258957	-0.810729	0.20549
ENSG00000258976	1.63069	8.88738e-05
ENSG00000258982	-0.544413	0.0896012
ENSG00000259005	-0.422286	0.419591
ENSG00000259006	-0.25477	0.57105
ENSG00000259048	-1.49354	0.0280021
ENSG00000259049	-0.0518329	0.865419
ENSG00000259052	-0.572865	0.216001
ENSG00000259065	-0.568778	0.229627
ENSG00000259072	-1.0307	0.000592369
ENSG00000259081	-0.0257134	0.960196
ENSG00000259083	0.139402	0.781594
ENSG00000259088	-0.661712	0.147048
ENSG00000259118	-0.0293227	0.959718
ENSG00000259124	-1.61481	0.00350088
ENSG00000259172	-0.0206163	0.961752
ENSG00000259200	-1.58196	0.0104793
ENSG00000259201	0.966538	0.0937725
ENSG00000259209	-1.14824	0.0322621
ENSG00000259238	0.123061	0.742997
ENSG00000259244	-0.320325	0.47185
ENSG00000259251	-0.176093	0.689471
ENSG00000259275	-1.57062	7.3328e-06
ENSG00000259278	0.669535	0.210192
ENSG00000259285	-0.868662	0.068081
ENSG00000259287	-0.283121	0.567739
ENSG00000259319	-0.843622	0.0796829
ENSG00000259321	0.559021	0.0490534
ENSG00000259326	-0.215072	0.679615
ENSG00000259327	-1.52282	0.000962221
ENSG00000259345	0.497487	0.232639
ENSG00000259347	0.207322	0.683631
ENSG00000259349	-0.182179	0.659561
ENSG00000259357	0.296037	0.191687
ENSG00000259363	-0.599884	0.054442
ENSG00000259366	-0.762672	4.24956e-05
ENSG00000259375	-0.299431	0.586488
ENSG00000259407	-1.29832	0.0131327
ENSG00000259408	-0.371122	0.221686
ENSG00000259426	-0.387816	0.196356
ENSG00000259436	0.863236	0.144046
ENSG00000259460	-1.44827	0.00230609
ENSG00000259468	-0.352423	0.518594
ENSG00000259488	0.15421	0.62064
ENSG00000259515	-0.0221221	0.970081
ENSG00000259520	-0.149503	0.853914
ENSG00000259523	0.50488	0.115395
ENSG00000259539	-0.227903	0.572655
ENSG00000259544	0.0750382	0.880452
ENSG00000259583	0.259548	0.220718
ENSG00000259595	0.16134	0.747836
ENSG00000259605	-0.892108	0.00395475
ENSG00000259644	-0.169706	0.699152
ENSG00000259659	0.799362	0.0360902
ENSG00000259661	0.704718	0.173239
ENSG00000259663	-1.46886	0.0107846
ENSG00000259705	0.0221123	0.950629
ENSG00000259727	0.788668	0.143943
ENSG00000259744	0.148745	0.790397
ENSG00000259755	-0.921931	0.105716
ENSG00000259767	-0.46696	0.246188
ENSG00000259768	-1.07397	7.62189e-08
ENSG00000259771	0.938613	0.146029
ENSG00000259775	-0.743962	0.133141
ENSG00000259802	-0.165146	0.593277
ENSG00000259804	-0.726141	0.131246
ENSG00000259810	-1.4009	0.000788739
ENSG00000259820	-0.7084	2.64673e-08
ENSG00000259826	-0.433581	0.0818827
ENSG00000259865	-0.208036	0.233138
ENSG00000259868	-1.86365	0.000468893
ENSG00000259869	-0.652407	0.288836
ENSG00000259877	-0.769225	0.00080941
ENSG00000259891	-0.152097	0.471136
ENSG00000259920	-1.1524	0.0862294
ENSG00000259933	-0.851885	0.0938111
ENSG00000259940	-0.412798	0.248903
ENSG00000259943	-0.250982	0.0695858
ENSG00000259945	-0.129699	0.82373
ENSG00000259946	0.481502	0.361203
ENSG00000259952	-0.0754061	0.758321
ENSG00000259953	-0.0110891	0.952906
ENSG00000259959	0.0480853	0.762591
ENSG00000259969	-2.99342	1.99905e-07
ENSG00000259972	-0.341899	0.0084746
ENSG00000259985	0.116189	0.496454
ENSG00000259994	-0.223839	0.169466
ENSG00000260000	0.633675	0.00139222
ENSG00000260005	0.206172	0.62602
ENSG00000260018	0.0888579	0.736906
ENSG00000260035	0.17364	0.579392
ENSG00000260038	-0.468971	0.250863
ENSG00000260060	0.215435	0.648758
ENSG00000260063	0.646209	0.0565174
ENSG00000260077	-1.06101	5.50487e-10
ENSG00000260095	0.0127544	0.979952
ENSG00000260101	-0.31735	0.256457
ENSG00000260107	-0.0364979	0.93976
ENSG00000260111	0.203573	0.600017
ENSG00000260118	-2.20642	5.16201e-08
ENSG00000260121	0.155158	0.487798
ENSG00000260122	-1.00552	0.0122239
ENSG00000260136	-0.725687	0.000122638
ENSG00000260160	-0.122676	0.612792
ENSG00000260167	0.335613	0.566011
ENSG00000260179	-0.483019	0.313388
ENSG00000260190	-1.50414	0.00750152
ENSG00000260196	0.303786	0.263351
ENSG00000260197	-1.72776	0.0843172
ENSG00000260228	-0.45853	0.387645
ENSG00000260236	-0.536431	0.0288182
ENSG00000260257	0.476868	0.00131143
ENSG00000260267	0.245265	0.0830286
ENSG00000260269	-0.319759	0.569031
ENSG00000260273	-0.0307943	0.897142
ENSG00000260274	-0.128796	0.574972
ENSG00000260278	0.395667	0.541364
ENSG00000260279	-0.0868654	0.887323
ENSG00000260285	-0.741432	0.00914485
ENSG00000260293	0.420265	0.278931
ENSG00000260296	-0.87015	0.0147382
ENSG00000260304	0.336581	0.266304
ENSG00000260306	-0.138435	0.644407
ENSG00000260316	0.371369	0.459484
ENSG00000260317	-0.808312	0.000258046
ENSG00000260329	-0.317079	0.216876
ENSG00000260331	-0.662257	0.261007
ENSG00000260337	-0.073218	0.869086
ENSG00000260350	-0.0943068	0.857023
ENSG00000260361	-0.536761	0.311937
ENSG00000260367	-0.582912	0.171872
ENSG00000260368	-0.453091	0.213391
ENSG00000260398	0.393164	0.0716549
ENSG00000260400	-1.38164	1.56217e-06
ENSG00000260412	-2.07491	0.000193715
ENSG00000260430	0.278087	0.135244
ENSG00000260464	-0.308881	0.269981
ENSG00000260465	-0.0969621	0.851304
ENSG00000260475	-1.19622	0.0519885
ENSG00000260495	0.347588	0.31875
ENSG00000260509	0.259843	0.596396
ENSG00000260517	0.513562	0.381605
ENSG00000260526	-0.0869053	0.784536
ENSG00000260545	0.706409	0.252348
ENSG00000260563	-0.604164	0.000403525
ENSG00000260570	0.499993	0.292252
ENSG00000260572	-2.29978	1.32875e-05
ENSG00000260578	-0.0967468	0.753336
ENSG00000260583	-0.155647	0.809602
ENSG00000260588	0.0680714	0.905917
ENSG00000260597	-0.889394	0.0834554
ENSG00000260604	1.3856	0.00780594
ENSG00000260619	0.178484	0.739077
ENSG00000260633	0.824735	0.223909
ENSG00000260641	0.319369	0.29944
ENSG00000260645	-1.23795	0.000183494
ENSG00000260647	-0.995082	0.0304243
ENSG00000260669	0.167017	0.62205
ENSG00000260672	-0.603415	0.252074
ENSG00000260698	-0.591868	0.11579
ENSG00000260701	1.66985	0.00158198
ENSG00000260708	0.0366909	0.836689
ENSG00000260725	-1.34758	0.071529
ENSG00000260742	-0.0536317	0.837946
ENSG00000260743	-0.00170643	0.979637
ENSG00000260751	-0.282356	0.167669
ENSG00000260761	-0.885188	0.474127
ENSG00000260773	-0.150051	0.782477
ENSG00000260774	-0.613041	0.0862427
ENSG00000260778	-0.125911	0.694234
ENSG00000260788	1.7727	0.0079954
ENSG00000260793	-0.0491749	0.836042
ENSG00000260805	0.0243034	0.943587
ENSG00000260808	0.740295	0.124817
ENSG00000260830	-0.158204	0.774159
ENSG00000260853	0.450377	0.426677
ENSG00000260855	-0.501839	0.00425591
ENSG00000260871	-0.562074	0.277758
ENSG00000260874	-0.598771	0.23123
ENSG00000260879	0.692246	0.162218
ENSG00000260892	-1.0174	0.0358217
ENSG00000260894	0.585668	0.240675
ENSG00000260895	-1.02156	0.0841426
ENSG00000260911	-0.953744	0.0151235
ENSG00000260912	-0.224562	0.025195
ENSG00000260917	-0.900987	9.1232e-06
ENSG00000260920	0.396688	0.0439087
ENSG00000260922	-0.217199	0.648681
ENSG00000260927	-1.20426	4.84578e-07
ENSG00000260947	-2.58386	0.0454225
ENSG00000260948	-0.194087	0.299108
ENSG00000260949	-0.0221538	0.951813
ENSG00000260953	0.390763	0.604296
ENSG00000260954	0.184102	0.661895
ENSG00000260955	-0.167923	0.673187
ENSG00000260971	-1.95877	0.000506975
ENSG00000260996	0.311461	0.187706
ENSG00000261019	-0.52177	0.319523
ENSG00000261051	-0.208342	0.371617
ENSG00000261054	-0.0777134	0.807056
ENSG00000261065	-0.518326	0.376268
ENSG00000261067	-0.409213	0.28517
ENSG00000261068	-1.44763	0.0518913
ENSG00000261071	-0.0288591	0.94343
ENSG00000261079	0.0634484	0.880241
ENSG00000261093	0.353987	0.451532
ENSG00000261094	-0.246687	0.101414
ENSG00000261096	-0.357529	0.409322
ENSG00000261098	-0.714451	0.000103198
ENSG00000261101	-0.181357	0.484069
ENSG00000261103	0.626895	0.406677
ENSG00000261114	-0.989508	0.0196924
ENSG00000261118	-0.453294	0.24877
ENSG00000261123	0.0834214	0.863206
ENSG00000261136	0.425449	0.0626287
ENSG00000261159	-0.860692	0.0777903
ENSG00000261167	0.0203137	0.915873
ENSG00000261168	-0.44055	0.0629468
ENSG00000261187	-0.930224	0.0443023
ENSG00000261189	-3.00129	3.92733e-10
ENSG00000261195	-1.33007	0.011716
ENSG00000261211	0.824957	0.0475963
ENSG00000261242	-0.955654	0.0682921
ENSG00000261253	1.31117	0.000267209
ENSG00000261265	-1.10828	0.0325479
ENSG00000261266	-0.347921	0.545494
ENSG00000261270	-1.17987	0.000109329
ENSG00000261305	-0.0515679	0.963785
ENSG00000261312	0.305461	0.42291
ENSG00000261324	-0.926074	0.000121406
ENSG00000261327	1.0582	0.123411
ENSG00000261335	0.198515	0.643512
ENSG00000261338	0.219583	0.112991
ENSG00000261342	0.0723024	0.880482
ENSG00000261351	0.377676	0.247397
ENSG00000261357	-0.256025	0.567737
ENSG00000261363	-1.85367	1.6046e-05
ENSG00000261386	0.171477	0.75057
ENSG00000261396	0.0234302	0.941224
ENSG00000261451	-1.91889	0.00101027
ENSG00000261460	-0.00206542	0.973877
ENSG00000261468	0.761538	2.71572e-07
ENSG00000261474	-0.379906	0.174859
ENSG00000261476	-0.396099	0.572179
ENSG00000261490	-0.19656	0.141646
ENSG00000261505	0.610268	0.0150741
ENSG00000261512	0.0629297	0.798983
ENSG00000261519	0.640044	0.274667
ENSG00000261526	-0.262172	0.0645532
ENSG00000261529	-0.904879	0.15625
ENSG00000261542	0.095434	0.770573
ENSG00000261553	0.78601	0.332772
ENSG00000261560	0.705146	0.0567191
ENSG00000261572	-0.198109	0.578693
ENSG00000261578	0.77991	0.000689413
ENSG00000261596	0.287125	0.506528
ENSG00000261613	-0.368223	0.747324
ENSG00000261616	-0.600402	0.177683
ENSG00000261641	0.527952	0.251634
ENSG00000261654	0.053031	0.854217
ENSG00000261659	0.543484	0.000855577
ENSG00000261670	-1.201	0.012299
ENSG00000261684	0.39638	0.0949775
ENSG00000261687	-1.00206	0.0802423
ENSG00000261691	0.248627	0.470195
ENSG00000261707	1.60473	0.00966145
ENSG00000261728	-1.11775	0.100085
ENSG00000261754	-2.91652	1.16371e-16
ENSG00000261757	-1.17195	0.257654
ENSG00000261770	-0.97661	5.22321e-05
ENSG00000261775	0.0216894	0.975728
ENSG00000261783	0.155938	0.602489
ENSG00000261790	0.569438	0.239764
ENSG00000261799	-0.414148	1.00191e-05
ENSG00000261821	0.0679666	0.902084
ENSG00000261839	0.837282	0.0621467
ENSG00000261840	-1.06853	0.000334477
ENSG00000261845	-0.238593	0.644192
ENSG00000261888	-2.04072	6.41114e-13
ENSG00000261889	0.612014	0.177668
ENSG00000261916	-0.752192	0.157198
ENSG00000261997	-0.95126	0.00247858
ENSG00000262039	0.786881	0.169464
ENSG00000262049	-0.5502	7.01315e-05
ENSG00000262050	0.315411	0.489853
ENSG00000262089	0.359328	0.0448957
ENSG00000262115	1.2508	0.0190985
ENSG00000262119	0.0360414	0.966899
ENSG00000262133	-1.83341	0.0108615
ENSG00000262160	0.178124	0.693001
ENSG00000262211	0.07846	0.788411
ENSG00000262223	-0.0995085	0.800037
ENSG00000262227	0.20164	0.464828
ENSG00000262228	0.0680258	0.884818
ENSG00000262265	-0.509157	0.461491
ENSG00000262294	1.13725	0.064651
ENSG00000262370	-0.0457612	0.799711
ENSG00000262410	-0.798883	0.0877196
ENSG00000262413	0.551276	0.0205554
ENSG00000262420	0.314557	0.402992
ENSG00000262429	-0.451836	0.344591
ENSG00000262434	-1.55064	0.00783367
ENSG00000262528	0.240006	0.412348
ENSG00000262533	0.583181	0.152115
ENSG00000262580	-0.90445	4.59192e-06
ENSG00000262652	0.436263	0.336445
ENSG00000262663	0.00265532	0.984992
ENSG00000262668	1.04031	0.0588643
ENSG00000262691	0.688447	0.011177
ENSG00000262712	0.219797	0.405934
ENSG00000262732	0.0543795	0.885736
ENSG00000262766	-0.176253	0.585673
ENSG00000262823	-0.820852	0.0569471
ENSG00000262831	0.395678	0.12834
ENSG00000262873	-1.47	0.000166477
ENSG00000262877	-0.798511	0.0198926
ENSG00000262879	-0.230041	0.00970428
ENSG00000262903	0.50431	0.0608683
ENSG00000262967	0.275205	0.68772
ENSG00000262979	-0.0652632	0.893355
ENSG00000263011	0.579964	0.259341
ENSG00000263126	0.343734	0.39512
ENSG00000263218	0.737115	0.192365
ENSG00000263235	0.0191834	0.973693
ENSG00000263257	-1.24135	0.0276992
ENSG00000263272	0.43756	0.307947
ENSG00000263276	-0.0786763	0.795455
ENSG00000263280	-0.269352	0.587968
ENSG00000263345	-0.0789026	0.880114
ENSG00000263531	0.269928	0.615351
ENSG00000263585	0.483429	0.340012
ENSG00000263603	-0.416085	0.443332
ENSG00000263727	1.06183	0.106894
ENSG00000263731	0.383773	0.0778646
ENSG00000263756	0.266009	0.542105
ENSG00000263786	0.522595	0.0864721
ENSG00000263823	-0.270281	0.17184
ENSG00000263826	0.344616	0.293474
ENSG00000263916	0.20991	0.637276
ENSG00000263986	0.926998	0.0852623
ENSG00000264044	0.626177	0.0930789
ENSG00000264083	-1.02089	0.134373
ENSG00000264112	0.163345	0.178548
ENSG00000264290	-0.0920868	0.853143
ENSG00000264456	0.352281	0.362593
ENSG00000264548	0.329169	0.566219
ENSG00000264558	-0.215179	0.552057
ENSG00000264577	0.229181	0.333078
ENSG00000264578	0.967677	0.00865883
ENSG00000264635	-0.223774	0.437727
ENSG00000264666	0.0431188	0.956319
ENSG00000264769	-0.0273061	0.937906
ENSG00000264808	-0.842879	0.131237
ENSG00000265008	-1.05701	0.0733785
ENSG00000265010	-0.0784172	0.843412
ENSG00000265055	-0.0033609	0.992493
ENSG00000265218	-0.552727	0.496227
ENSG00000265222	0.346189	0.497553
ENSG00000265254	0.211379	0.726483
ENSG00000265393	0.496875	0.216191
ENSG00000265399	0.544709	0.422087
ENSG00000265401	0.229997	0.0563181
ENSG00000265413	-1.00491	0.00307894
ENSG00000265478	-0.119031	0.797523
ENSG00000265496	0.532133	0.427391
ENSG00000265625	0.912298	0.0613619
ENSG00000265702	-0.65747	0.14318
ENSG00000265749	-0.303584	0.731631
ENSG00000265750	-0.722099	0.173241
ENSG00000265784	0.0283447	0.970603
ENSG00000265800	0.751096	0.04303
ENSG00000265907	0.842646	0.073835
ENSG00000265967	-0.0423771	0.942263
ENSG00000265971	-1.11021	0.0611249
ENSG00000266208	0.00497205	0.961515
ENSG00000266283	-1.19228	0.0276849
ENSG00000266289	-0.43354	0.419712
ENSG00000266313	-0.982245	0.0401522
ENSG00000266341	0.248452	0.50821
ENSG00000266385	-0.95958	0.0473091
ENSG00000266401	1.07643	0.0891015
ENSG00000266469	-0.466214	0.271119
ENSG00000266490	-0.161626	0.433375
ENSG00000266495	-0.291402	0.552746
ENSG00000266677	0.286104	0.411355
ENSG00000266680	0.858666	0.000149025
ENSG00000266708	0.55284	0.19915
ENSG00000266709	-0.518124	0.431775
ENSG00000266783	0.383884	0.319417
ENSG00000266801	0.489639	0.34773
ENSG00000266821	-0.364705	0.576186
ENSG00000266824	0.140821	0.832708
ENSG00000266844	-0.524372	0.28493
ENSG00000266877	0.402388	0.500179
ENSG00000266896	-0.0670746	0.827883
ENSG00000266897	0.426435	0.48023
ENSG00000266900	-0.304052	0.603471
ENSG00000266934	-1.93469	0.00101212
ENSG00000266947	-0.345848	0.273546
ENSG00000266978	0.399166	0.284576
ENSG00000266993	-0.299203	0.330058
ENSG00000266998	-0.105327	0.878103
ENSG00000267002	-0.425022	0.00104962
ENSG00000267007	-0.44368	0.440166
ENSG00000267009	-0.942568	0.0390156
ENSG00000267030	0.909333	0.0746829
ENSG00000267040	-0.78047	4.15849e-07
ENSG00000267048	0.221111	0.683545
ENSG00000267052	-0.817493	0.0489847
ENSG00000267053	-1.71452	0.00619403
ENSG00000267058	0.111269	0.6947
ENSG00000267062	0.374358	0.250749
ENSG00000267105	0.709241	0.145704
ENSG00000267114	-0.182346	0.692945
ENSG00000267122	0.870574	0.0874811
ENSG00000267124	0.463742	0.423317
ENSG00000267139	0.0492722	0.899879
ENSG00000267152	-0.570695	0.00831528
ENSG00000267160	-0.185136	0.435426
ENSG00000267174	0.387844	0.336743
ENSG00000267175	1.29108	0.0716842
ENSG00000267192	-0.270708	0.56073
ENSG00000267197	0.307633	0.490551
ENSG00000267198	-0.580604	0.502332
ENSG00000267199	0.792518	0.0738229
ENSG00000267219	-0.776798	0.05506
ENSG00000267244	0.108575	0.850161
ENSG00000267248	0.273679	0.0621179
ENSG00000267249	-0.221739	0.34488
ENSG00000267255	0.341492	0.535026
ENSG00000267260	0.472207	0.150927
ENSG00000267274	-0.34239	0.32959
ENSG00000267277	-0.257176	0.615043
ENSG00000267279	0.514428	0.125933
ENSG00000267282	0.522556	0.205717
ENSG00000267283	0.0874491	0.761184
ENSG00000267288	-0.157999	0.77423
ENSG00000267316	2.01984	0.0130715
ENSG00000267317	-0.514162	0.000873113
ENSG00000267327	3.54163	NA
ENSG00000267344	-0.0289566	0.937585
ENSG00000267359	-0.771124	0.208205
ENSG00000267383	-0.586189	0.00538418
ENSG00000267387	0.309433	0.52658
ENSG00000267397	0.399576	0.0820997
ENSG00000267436	0.277948	0.550994
ENSG00000267439	0.465768	0.344316
ENSG00000267458	0.835175	0.000675494
ENSG00000267469	0.539107	0.0186621
ENSG00000267474	-0.327528	0.342414
ENSG00000267481	-1.03468	1.3625e-06
ENSG00000267484	0.149682	0.762547
ENSG00000267546	-0.275668	0.48707
ENSG00000267547	0.410572	0.193433
ENSG00000267575	0.0394798	0.787194
ENSG00000267576	0.613085	0.259153
ENSG00000267583	1.53566	1.60989e-32
ENSG00000267598	0.7347	0.000650457
ENSG00000267601	0.107071	0.661887
ENSG00000267607	0.839506	0.125039
ENSG00000267632	-0.0251472	0.907535
ENSG00000267633	0.349947	0.495469
ENSG00000267653	-3.25158	1.38228e-07
ENSG00000267655	-0.105194	0.750128
ENSG00000267666	-0.743288	0.171073
ENSG00000267682	0.200234	0.584275
ENSG00000267688	0.550454	0.186902
ENSG00000267698	-0.130325	0.720989
ENSG00000267707	-1.64413	0.00567798
ENSG00000267711	-0.747408	0.0905705
ENSG00000267731	-2.02207	0.000624769
ENSG00000267735	0.053203	0.91612
ENSG00000267745	0.321533	0.152779
ENSG00000267765	1.26718	0.0466133
ENSG00000267769	0.0702948	0.742684
ENSG00000267787	-0.72777	0.00047753
ENSG00000267801	0.119324	0.757476
ENSG00000267811	-0.270788	0.524154
ENSG00000267838	0.0965547	0.837606
ENSG00000267868	-2.66609	1.11886e-05
ENSG00000267886	-0.874534	0.00929698
ENSG00000267890	0.811829	0.202032
ENSG00000267898	2.67078	0.000201224
ENSG00000267904	-0.65412	0.000605653
ENSG00000267927	-1.38082	0.0124629
ENSG00000267939	-0.0310754	0.953041
ENSG00000267940	0.579957	0.0290258
ENSG00000267980	0.287546	0.276231
ENSG00000267984	0.878165	0.0375733
ENSG00000268015	0.160293	0.756121
ENSG00000268027	0.861091	4.21868e-05
ENSG00000268030	0.8781	0.00562976
ENSG00000268047	0.150002	0.759397
ENSG00000268049	1.32268	0.00707794
ENSG00000268069	0.922471	0.0112365
ENSG00000268081	-1.98334	0.00218283
ENSG00000268112	0.590238	0.125611
ENSG00000268119	-2.64552	0.00263449
ENSG00000268129	0.11718	0.758222
ENSG00000268149	0.413584	0.461213
ENSG00000268189	0.45843	0.0883826
ENSG00000268201	-0.346304	0.408388
ENSG00000268205	0.0270044	0.814329
ENSG00000268218	-0.0228541	0.940195
ENSG00000268230	0.383969	0.51386
ENSG00000268288	0.24864	0.520493
ENSG00000268355	1.58968	0.00468983
ENSG00000268362	-0.633644	5.47408e-05
ENSG00000268392	0.0320671	0.968825
ENSG00000268401	-0.535395	0.2842
ENSG00000268403	-0.241873	0.184276
ENSG00000268530	-0.14268	0.731785
ENSG00000268555	-4.01103	1.29644e-07
ENSG00000268565	-0.538276	0.276651
ENSG00000268573	-0.211221	0.140462
ENSG00000268575	-0.151038	0.286341
ENSG00000268583	0.212999	0.686577
ENSG00000268584	-0.079846	0.867034
ENSG00000268601	0.28157	0.644686
ENSG00000268650	-0.701213	0.396196
ENSG00000268670	0.550111	0.196897
ENSG00000268678	-1.34455	0.0584394
ENSG00000268743	-0.0207409	0.939984
ENSG00000268744	-0.867336	0.18331
ENSG00000268746	-0.463006	0.395187
ENSG00000268798	-0.000555509	0.974047
ENSG00000268836	-0.00654548	0.994989
ENSG00000268854	0.09966	0.857665
ENSG00000268858	0.0884828	0.57324
ENSG00000268873	-1.98836	0.000403855
ENSG00000268912	-0.0807399	0.685649
ENSG00000268945	0.493407	0.346877
ENSG00000268983	0.18388	0.55258
ENSG00000269044	-0.380915	0.00502635
ENSG00000269086	-2.43265	1.31943e-12
ENSG00000269091	1.1869	0.0407206
ENSG00000269139	2.61559	6.88107e-07
ENSG00000269151	0.840025	0.0599737
ENSG00000269155	-1.75841	3.30684e-06
ENSG00000269176	-0.196483	0.42217
ENSG00000269177	0.176268	0.734285
ENSG00000269194	-0.421434	0.476237
ENSG00000269210	-0.274932	0.381456
ENSG00000269243	0.460453	0.148472
ENSG00000269246	-0.186028	0.696653
ENSG00000269292	0.43124	0.124708
ENSG00000269318	-0.18669	0.706757
ENSG00000269371	0.453526	0.435066
ENSG00000269392	-0.863243	0.129899
ENSG00000269397	-0.0233717	0.952064
ENSG00000269399	-0.37568	0.0320287
ENSG00000269425	0.813392	0.100393
ENSG00000269463	0.160459	0.730351
ENSG00000269480	0.685975	0.132983
ENSG00000269482	0.06827	0.890376
ENSG00000269487	0.861439	0.0344221
ENSG00000269489	-0.434064	0.454747
ENSG00000269514	-0.671917	0.0896151
ENSG00000269559	0.632004	0.164006
ENSG00000269560	-0.146137	0.784972
ENSG00000269570	0.078003	0.667829
ENSG00000269583	1.23338	0.00194964
ENSG00000269604	0.62565	0.0741678
ENSG00000269646	-0.504282	0.406507
ENSG00000269688	0.563249	0.251087
ENSG00000269807	0.154455	0.755377
ENSG00000269815	0.399283	0.307095
ENSG00000269886	0.156587	0.783137
ENSG00000269887	-1.45819	0.000337412
ENSG00000269889	0.243057	0.527664
ENSG00000269892	-1.62295	0.000803107
ENSG00000269895	1.49416	0.00515868
ENSG00000269903	0.117489	0.857425
ENSG00000269906	0.319337	0.206054
ENSG00000269910	0.791903	0.1736
ENSG00000269918	-0.07059	0.775444
ENSG00000269921	-0.613692	0.112674
ENSG00000269924	0.411196	0.484073
ENSG00000269925	0.0585564	0.847962
ENSG00000269934	-0.0785824	0.670069
ENSG00000269937	0.0663277	0.91034
ENSG00000269938	-0.0979216	0.770087
ENSG00000269940	0.225004	0.0344756
ENSG00000269947	0.487399	0.0771424
ENSG00000269949	-0.553415	0.32494
ENSG00000269951	-0.646672	0.020179
ENSG00000269952	1.04855	0.00556156
ENSG00000269958	0.252333	0.0309116
ENSG00000269968	0.127989	0.145648
ENSG00000269970	-1.34648	0.00174062
ENSG00000269972	-0.3183	0.540987
ENSG00000269973	-0.42847	0.0341349
ENSG00000269982	-0.369551	0.163855
ENSG00000269984	-0.138752	0.68837
ENSG00000269986	NA	NA
ENSG00000269987	-0.0524957	0.928119
ENSG00000269997	0.139231	0.736007
ENSG00000270000	-0.140204	0.758282
ENSG00000270001	0.0286005	0.922618
ENSG00000270012	-0.586007	0.00278597
ENSG00000270019	0.520235	0.215703
ENSG00000270020	-1.60553	0.00398236
ENSG00000270021	-0.560512	0.0961056
ENSG00000270031	0.669492	0.166223
ENSG00000270039	0.949234	0.00300209
ENSG00000270048	0.547323	0.268253
ENSG00000270055	0.0468771	0.840533
ENSG00000270059	-1.06386	0.0199067
ENSG00000270060	0.0983003	0.8097
ENSG00000270061	-0.0668418	0.841645
ENSG00000270062	-0.062904	0.828135
ENSG00000270076	0.282058	0.615888
ENSG00000270083	0.23839	0.53776
ENSG00000270091	-0.0722395	0.785128
ENSG00000270095	0.266538	0.63438
ENSG00000270096	-0.158849	0.660483
ENSG00000270100	-1.12803	0.0104038
ENSG00000270108	0.0972	0.647527
ENSG00000270115	-0.625047	0.195561
ENSG00000270116	0.102574	0.805118
ENSG00000270127	-1.00394	0.00319774
ENSG00000270130	-0.269469	0.384158
ENSG00000270135	-0.439384	0.383826
ENSG00000270147	-0.45144	0.265079
ENSG00000270157	0.00361932	0.998774
ENSG00000270165	-0.477573	0.256508
ENSG00000270175	0.382029	0.300158
ENSG00000270179	-0.737262	0.0468962
ENSG00000270182	-0.351718	0.634108
ENSG00000270210	1.22218	0.0244448
ENSG00000270277	-0.119043	0.642478
ENSG00000270426	-0.501222	0.308646
ENSG00000270482	-1.06262	0.0952268
ENSG00000270504	-0.0125101	0.885066
ENSG00000270557	-1.20757	0.0221233
ENSG00000270562	-1.58849	2.93697e-05
ENSG00000270571	-2.67397	8.36882e-06
ENSG00000270574	-0.675147	0.00935275
ENSG00000270589	-2.07597	7.52348e-07
ENSG00000270605	0.237699	0.528067
ENSG00000270638	0.316534	0.440907
ENSG00000270659	-0.816342	0.0905611
ENSG00000270661	0.112852	0.81886
ENSG00000270681	0.404733	0.517752
ENSG00000270720	-0.672469	0.106006
ENSG00000270792	-0.266588	0.557194
ENSG00000270823	-1.31423	0.0235587
ENSG00000270933	-1.97768	0.000263204
ENSG00000270951	-0.228933	0.666861
ENSG00000270953	-1.79433	0.000485284
ENSG00000270956	0.0461614	0.862455
ENSG00000270972	-0.429733	0.521048
ENSG00000270996	-1.03977	0.0793629
ENSG00000271009	-0.236849	0.37702
ENSG00000271011	-0.461469	0.2825
ENSG00000271046	0.291177	0.446016
ENSG00000271109	-1.8267	2.53447e-07
ENSG00000271141	-0.937377	0.0136982
ENSG00000271151	-0.581165	0.192561
ENSG00000271155	-1.32457	0.000144063
ENSG00000271218	-1.39149	0.0264478
ENSG00000271259	-1.78265	0.000230536
ENSG00000271265	-0.999321	0.0425585
ENSG00000271320	-1.77624	0.00752085
ENSG00000271327	-1.55451	1.92708e-09
ENSG00000271344	-1.18457	0.00313984
ENSG00000271367	-0.523942	0.37524
ENSG00000271380	-0.565436	0.0727014
ENSG00000271390	-1.50317	0.00988947
ENSG00000271392	-1.13849	0.0374074
ENSG00000271427	-0.563261	0.309836
ENSG00000271452	-0.888657	0.00344336
ENSG00000271533	-0.761411	9.37337e-06
ENSG00000271551	-0.639325	0.0418386
ENSG00000271553	-0.69348	0.0363224
ENSG00000271555	0.250755	0.624512
ENSG00000271590	-0.262581	0.482348
ENSG00000271659	-1.76414	0.00014673
ENSG00000271734	-1.34719	0.0238021
ENSG00000271737	0.0119432	0.958831
ENSG00000271743	-0.493216	0.377503
ENSG00000271746	0.225156	0.702733
ENSG00000271751	-0.352396	0.34962
ENSG00000271754	-0.334319	0.342003
ENSG00000271755	-0.775283	0.200988
ENSG00000271778	0.117723	0.819674
ENSG00000271780	0.263933	0.50688
ENSG00000271781	-0.412067	0.347142
ENSG00000271788	-0.025398	0.937778
ENSG00000271789	0.1915	0.678043
ENSG00000271795	-0.789199	0.101568
ENSG00000271797	0.0961583	0.736734
ENSG00000271828	-0.235445	0.625867
ENSG00000271833	-0.106096	0.838819
ENSG00000271843	1.11461	0.0181379
ENSG00000271851	0.050181	0.771093
ENSG00000271855	-0.46832	0.202242
ENSG00000271862	0.021928	0.936458
ENSG00000271870	-0.189525	0.342028
ENSG00000271871	-0.54723	0.112891
ENSG00000271874	0.22859	0.587748
ENSG00000271882	0.487937	0.143599
ENSG00000271897	0.382529	0.440845
ENSG00000271914	-0.217313	0.708981
ENSG00000271918	0.312411	0.136187
ENSG00000271926	0.0197571	0.938848
ENSG00000271933	0.616969	0.274791
ENSG00000271936	0.154711	0.467074
ENSG00000271938	0.358169	0.476796
ENSG00000271945	-1.6219	0.0301478
ENSG00000271947	-0.950988	0.0840964
ENSG00000271964	0.0510711	0.888495
ENSG00000271967	0.140225	0.767345
ENSG00000271971	-0.626716	0.000808259
ENSG00000271976	-0.129869	0.288568
ENSG00000271978	-0.531005	0.252925
ENSG00000271980	0.48909	0.170366
ENSG00000271983	0.185825	0.779662
ENSG00000271984	1.12407	0.0492377
ENSG00000271992	-0.0815038	0.849031
ENSG00000271993	-0.0675766	0.849357
ENSG00000272002	-2.13597	7.66027e-05
ENSG00000272008	-0.0608199	0.880065
ENSG00000272009	-0.320422	0.27152
ENSG00000272010	-0.291927	0.416314
ENSG00000272024	-0.974803	0.0696469
ENSG00000272030	0.0150966	0.943991
ENSG00000272037	-0.1886	0.672531
ENSG00000272040	-0.191667	0.424794
ENSG00000272054	-0.694138	0.00178705
ENSG00000272056	1.78824	4.28801e-05
ENSG00000272070	0.578438	0.170477
ENSG00000272072	-0.536792	0.252051
ENSG00000272076	-0.944979	0.0650403
[truncated: 2,465 more rows]
